# Supplementary material for: Phylogenomic Analysis Reveals Dynamic Evolutionary History of the Drosophila Heterochromatin Protein 1 (HP1) Gene Family
Source: PLoS Genet. 2012 Jun 21;8(6):e1002729. doi: 10.1371/journal.pgen.1002729 (PMC3380853; doi:10.1371/journal.pgen.1002729)
Supplement: Table S1 — Gene names and symbols of all current HP1 family members. For those genes not annotated, the predicted coding sequences appears under “NOTanno.” (XLS) [file pgen.1002729.s007.xls]

## Sheet: Sheet1
Table S1.
	Dmel	Dsim	Dsec	Dyak	Dere	Dana	Dpse	Dpers	Dwil	Dvir	Dmoj	Dgri
FULL
HP1A	CG8409	GD22433	GM13138	Su(var)205	GG23468	GF15276	GA21056	GL19396	GK14980	Su(var)205	GI15430	GH10251
HP1B	CG7041	GD16926	GM13712	GE15815	GG18283	GF19189	GA20053	GL12976	GK16242	GJ19002	GI15142	GH17802
HP1C	CG6990	GD20982	GM26466	GE10331	GG11164	GF16710	GA20011	GL23765	GK11473	GJ22891	GI23231	GH18923
HP1D	CG10936	GD25457	AY944331/rhi	GE13979	rhi	GF13238	GA14831/GA10492	NOTanno	GK10664	GJ20517	GI20783	GH21809
HP1E	CG8120	GD18604	GM23793	GE25940	GG16196	GF17204	---	---	---	GJ23632	GI24000	---
HP1F	---	---	---	---	---	---	GA25885	GL12975	---	---	---	---
HP1G	---	---	---	---	---	---	---	---	GK13747	---	---	---
HP1H	---	---	---	---	---	---	---	---	GK15187	---	---	---
HP1J	---	---	---	---	---	---	---	---	---	GJ22004	GI20276	NOTanno
HP1D2	---	GD16106	---	GE17442	GG19036	---	---	---	---	---	---	---
CD-only
Oxpecker	CG18186	GD25456	NOTanno	GE13978	GG21035	GF19833	---	---	---	---	---	---
GK19580	---	---	---	---	---	---	---	---	GK19580	---	---	---
GF19178	---	---	---	---	---	GF19178	---	---	---	---	---	---
GG18261	---	---	---	---	GG18261	---	---	---	---	---	---	---
HP1Kcd	---	---	---	---	---	---	GA22954	GL25309	GK16132	---	---	---
CSD-only
Skadu	CG42448	GD24011	GM16095	GE21034	NOTanno	NOTanno	---	---	---	---	---	---
HP1D3csd	CG14193	---	GD24868	---	GG19212	---	---	---	---	---	---	---
Umbrea	CG15636	GD22699	GM18083	GE14704	GG24367	---	---	---	---	---	---	---
HP1Lcsd	CG43352	GD25065	GM15564	GE11585	GG20050	GF13301	---	---	GK19583	---	---	---
GA29223	---	---	---	---	---	---	GA29223/GA26074/GA24223	GL15653	---	---	---	---
GK10195	---	---	---	---	---	---	---	---	GK10195	---	---	---
GK15590	---	---	---	---	---	---	---	---	GK15590	---	---	---
HP1Ncsd	---	---	---	---	---	---	---	---	---	GJ19376	NOTanno	NOTanno
GA22675	---	---	---	---	---	---	GA22675/GA22676	GL27075/GL15954	---	---	---	---
HP1Mcsd	---	---	---	---	---	---	---	---	---	GJ20974	GI21124	GH23054
GF16620	---	---	---	---	---	GF16620	---	---	---	---	---	---
"NOTanno"
Coding sequences not annotated in Flybase
D.sec.oxpecker	ATGCCCAAGAAATCAGTTGATCTGGGACTTGGTGTCCGCAACGTCAAGGAAAAATCCTCGGAATTCATAGTGGAGAAGTTTCTAGGGAAGCGCTATCTGCGTGGACGACCCCAGTATCTGACCAAGTGGGAGGGCTATCCCGTGGAGCAGTGCACCTGGGAGCCCCTGGAGAACTTGGGCAATTGCATGACGCTGATTGCGGATTATGAGGCGGAACTATTCCAGCAGAGCCGGGAGAAAAAGAATGACCAATGA
Dere.skadu	ATGGAATCAGCCGTACGAAAGCGCAGAACTCCATTTCTCCAAGAAAATAAACATACGGCTAAAAGGAATTGCACCTTGGAAACAACATTACCTCCCAGCACACTAGTTCAAACCGTTAAGAAACCAGTCAAGAAGTTCTCTTCAGATCTTGCCAATCTTCCACCGGTTCCCACAATCGATGCTTTTCAGCGGGGCTATCAAGTAGAATCGATATTAGACATGGTACAAAACACCCACAAGGAGCAGTTTCTCTACATTAAGTTCATGAATCTCAACGAACCCGAGTTGGTTCCTTTAGAACTTGCCCTCCAGCTCGTTCCTCACCTGCTTTCTGATTTCTACCAGGAATACGTCCAGGCCTGGCAGAAAATGGAA
Dana.skadu	ATGAATTTCTCAAACAATAAAATACAACCTCAAATCAAATGGAGCACGGAGAACGCCAACATCCAGACTATTTTTCCTCAGATGATGTACGATGTCCCTGCAAAAACGGTTCTCTATGGTGAGCCTCAAGTTCCACCACTTTCAATGCTGAAAACTGATAAGGTTCTAAAAAAATTCTCCGCTTATCTGGAAAATCTTCCTCCACTTCCTGAAGTCAATAGTTTGGGGGGAGGCCTTAAGGTCGAAACCATTCTGGACATGGTACAAAACACAAGCCACGATTCATTCCTCCTCATCAAATTTAAGAATAAGGATGAACCCGAGTTGATTCCCCTAGACTTGGCCCTACAGAAAGTTCCCTATCTTTTATCCAAATTCTATAAAGAATATGTATGTATG…
Dper.HP1D/Rhino	ATGAAAAATACAAAAAAGAAAACGCCCAATTCAAAAACTCCCAATGCCATGAATATTGAAAAAGAATACGTCGTCGAAAAAATCCAAGGAAAGCGTTTCTTCCAAGGAGAAACGCAGTATTTTGTTAAATGGAAGGGCTTCGGGCCAGAGAGCAGCACGTGGGAACCAATGCAGAATCTTGGGAATTGCATCCATCTGTTGGCAAAATATGAGAACGATGTCTACTATAATAGTTGCAGCAAACCGGAAGAGCAAAAGCCTATTCAAATCTACGATTGGAATCAAAAAGGTGTCCAACTGAGCGAATCCAGTGCCGATGAAACATCGCCGGCTTTTGAACCAGTAACCCCACAAAAAAATCAAAGCGCGTTGTCAGCCACATCCTCCTCCTCCATCTCC…
Dgri.HP1J--tga->tgg@106	ATGGCGGAGGAATATCATGTTGAACGTATTGAAGGCAAGCGGATAAAGAATGGAGTCACTGAGTATTTCCTTAAATGGAAGGGATATCCACGCAATCAAAACACTtggGAGCCGATAAAACATCTTTCATGCCCCGATATTGCCGCATTCGAGAAATCGGAGAAAATCAAAGCCCATGCCAAAAAGTACAAGGCATCAGGAATTGATAATACACGTGTCAGTCAAGTCGAGCGAAATTTTGGTTTCGATCGCGGGTTGATTCCTGCGCAAATCCTGGGTGCGTCCCATTTCAGTGGAGAGCTAATGTTCCTGATGTCTTGGAAAAATAATAATCTTATTGGACTGGTGCCTGCCAACCTGGCCAACATTAAATGTCCACAAGTCGTTATTGAATTTTAC…
Dgri.HP1Ncsd	ATGGATGGACCCAAAGTGGTTGTGCGTTTAAATAGCACAGGCGATGTGGTCTATGGCTGTGAGCGAGGCTGTGATCTGATCAAAATCGCTGACACCATCATATTTAAGGATGCACTTTGGTTTCTGGTACTTTGGGAGGGTTACGAGATGCTGGAGGCGGTACCATCTTCTTTGATGGATCACTATTTTCCCAAGGAAGTCATTGAATACTACGCAAAATATCTGAAAGAAGAGAAAAAAAAAATGAATAATGTATAA
Dmoj.HP1Ncsd	ATGGATGCGGAATTTGCTGTGCATATGGATGAAAATGGCAATGCTGCCTATGGCTTTTCTGAGGGACTTGCTTTGATCGGTATTTGCGGCTCATTCAAATACAATGGCGTAGTCTATCTATTGGCTCTTTGGGAGGGCGACGATATGCCAGAGGCAGTGCCAGCTCTCGTTTTAGGTGACATATACCCCATGAGGGTGATTGACTACTTCGAGAGTATTACATTTTTCCCTGAAATTTAA
