# Supplementary material for: Phylogenomic Analysis Reveals Dynamic Evolutionary History of the Drosophila Heterochromatin Protein 1 (HP1) Gene Family
Source: PLoS Genet. 2012 Jun 21;8(6):e1002729. doi: 10.1371/journal.pgen.1002729 (PMC3380853; doi:10.1371/journal.pgen.1002729)
Supplement: Table S2 — Primer Sequences for RTPCR analysis and HP1E region sequencing from the obscura group. (XLS) [file pgen.1002729.s008.xls]

## Sheet: Sheet1
Table S2. Primer Sequences for RTPCR analysis and HP1E region sequencing from the obscura group.
RT_PCR Analysis
	gene	species	forward	reverse
control	rp49	mel	ATGACCATCCGCCCAGCATAC	GTTCTGCATGAGCAGGACCTCC
control	rp49	ana	GACCATCCGCCCAGCGTA	GTTCTGCATCAGCAGGACCTCC
control	rp49	pse	GTACCGGCCCAAGATCATCAAGAAG	AGACGTCCGTTGGGATTCGTTAAA
control	rp49	vir	GAAGCGCACCAAGCACTTCATCC	ACGACCGTTGGGGTTCGTCA
control	rp49	wil	ATGACCATTCGCCCAGCGTAC	CAGTATACACGATTCTGCATCAACAGAACCT
CD + CSD	HP1A	mel	ATGGGCAAGAAAATCGACAACCCTGAG	CTTGGTCCACGCCTTTGAACTGA
CD + CSD	HP1A	ana	ATGGGCAAGAAGACCGAGAACAACG	CTGGTCCACGCCCTTGAATTGT
CD + CSD	HP1A	pse	ATGGGCAAAAAGACTGATAATCCCGAAAACG	GCCTGATCGACACCCTTGAACTGA
CD + CSD	HP1A	vir	ATGGGTAAGAAGACCGATAATCCTGAAACAAAC	GCCTGATCAACGCCCTTAAACTGA
CD + CSD	HP1A	wil	ATGAGCAAAAAGAAGGACAATCCTGAGAATCC	GCCTGATCGACACCTTTGAATTGA
CD + CSD	HP1B	mel	ATGGCCGAATTCTCAGTGGAACG	GGCGCTCCTCATAGAACTGTATGAC
CD + CSD	HP1B	ana	ATGGCCGAATTCTCAGTGGAACG	GGCGCTCCTCGTAGAATTGGATC
CD + CSD	HP1B	vir	ATGGCCGAATTCTCAGTCGAGC	GACGTTCCTCGTAAAATTGTATGACGACTTG
CD + CSD	HP1B	pse	ATGGCCGAATTTTCAGTAGAACGTGTAG	GGCGCTCCTCGTAGAAGGC
CD + CSD	HP1B	wil	ATGGCCGAATTTTCAGTAGAACGTGTG	GACGCTCTTCATAGAACTGAATGACAAGC
CD + CSD	HP1C	mel	ACGAGCCCAACTTCGTGGTG	CATCGCAATGTGACGGGAGTAAGG
CD + CSD	HP1C	ana	ACGAGCCTAACTTTGTGGTGGAG	CATTCGCTTGGCTATGTGCTTATTATAGGG
CD + CSD	HP1C	pse	ACGAGCCCAATTTCGTAGTGGAG	GCTTGGCAATGTTATTGGCGTAGG
CD + CSD	HP1C	vir	ACCGAATTTTGTTGTTGAGCGCATTG	GCGCTTACTGATGTTGCCAGTGTAG
CD + CSD	HP1C	wil	ATCCAATTTCGTTGTTGAGCGCATAGTAG	GCTTGCTTATGTGACGCGAATAGGG
CD + CSD	HP1D/Rhino	mel	TTCCTCAACGGGAAGACGCAC	CCACCATCGGATGACCTAGACGAA
CD + CSD	HP1D/Rhino	ana	CAGAAGGCGATTTGCTAAGTTCGCT	GCGCATCAATGTTGAACCAATGGG
CD + CSD	HP1D/Rhino	wil	GATCATTGGGAAACGCTTTTGGAATGG	CGTGCGAGGCCATACGGA
CD + CSD	HP1D/Rhino	vir	CGGCGATTGTATGCGAATGTTAGCT	TTGAAGGACTTGAGTATCTTCTCCAACGC
CD + CSD	HP1D/Rhino	pse	CCATCTGTTGGCCAAATATGAGAACGA	CGGCCAATCCACCTTACGACT
CD + CSD	HP1E	mel	GTCTGAAGAGGGGTCAAGAGCTGA	CAGAACCATCTGCGGTATTTCCACATATG
CD + CSD	HP1E	ana	CCATTACAAGAATAAGGCCAAGCGACT	CTGCATAAGCTATTTCAGCCGGTACAA
CD + CSD	HP1E	vir	CTGAATTCGAATCTCAACGGGCTACGAA	GGTTGTATGCCACCTCGGACTC
CD + CSD	HP1F	pse	CGTCGTAGACAAGTGTCTGGCAGT	GTGCATAATGTCGCCCAAAGCATCG
CD + CSD	HP1J	vir	GCATCGAAGGCAAGCGCATAGTA	CGACCAATCCACGTTCGAAACCA
CD + CSD	HP1G	wil	GGTATTGGATTGCCGTCTACAGAATGA	AGTTTGCGCTGTTTACTCTGATCGAAA
CD + CSD	HP1H	wil	AGTTTCTGGTTCCCAGGAGTTTGTCA	CCCAAGAGATCCGGGACTCGTAA
CD	Oxpecker	mel	GGTGTCCGAAACGTCAAGGAGAA	GGCTCTGCTGGAATAGTTCGGC
CD	Oxpecker	ana	CAATGGATCGGAGTCCAATGAGTTTGT	GTTGAGCCTCAAAGTCGGCTAAGA
CD	GK19580	wil	ATGGAGGCTAAAAAGGACTTGAAGGGTA	GTTTTCCTGAACTGGATATGACTGCCACT
CD	GF19178	ana	AGGAGTACGAGGTTGAGTCGATTCTTGAC	TTGGCATACACCCTCTCTTCGAACCT
CD	HP1Kcd	pse	CCAGGCGCTCTACCCCAAT	CCGTGGCTCCCAGGAATTGA
CD	HP1Kcd	wil	GGCTCGACTCGCTCGGAAATC	TTGGCCGATTCGGGAAAACCC
CSD	Skadu	mel	CAG CCG TAC GAA AGC GCA GAG	AAG CAT CGA TTG CGG GAA CC
CSD	Skadu	ana	AAGGTCGAAACCATTCTGGACATGG	AGTAGCTCAGAACTCTCGAAGGCAAG
CSD	HP1D3csd	mel	CAGGAAGAGCCGACAAAGGATGAATC	CACGTTCAACGGTTGGGACTCAT
CSD	GA29223	pse	TACTGGGCGCCAGCGTCAAC	ACCTCGGTTTGGGCCTCGTC
CSD	GA22675	pse	ATCCGCAGTTCGGCTTCGAT	GGCTGGCGGCGTAGAACT
CSD	GJ16620	ana	TGGGGCCCGTGACTCAAAAT	TCGGTGTCCGGATCCATGTC
CSD	HP1Lcsd	ana	GAAAGTTGGTTCGAAAGTGGACTGGAG	AGGCGCTCCTCGTAAAACTTGATTAC
CSD	HP1Lcsd	wil	TTGATGGGACGAGAGGTGGAGA	TGCTCATTGGCCAAAGTTGTTGAAAC
CSD	HP1Lcsd	mel	GACCGCACGCCATTTGTCC	TCATCCATCCTCGCTGGCTTT
CSD	GK15590	wil	TTCGGCGCGGAACTAGCATTTG	GTCGCTGCTAGGCCTCTCCA
CSD	GK10195	wil	GAAGGGGCTGTTGGGGGAGA	GGCCACCGCTGAGGGAATG
CSD	GK10195	wil	GGGGCTGTTGGGGGAGATTT	CCGCTGAGGGAATGTGTTGG
CSD	HP1Ncsd	vir	ATGGACGGACCTCAAGTGGCT	CACCGCCTCCAGCATTTCGT
CSD	HP1Mcsd	vir	TCAAGGTGCTGCTGCGTTCG	CTGGGTGCTCGCAGCTTCAAT
Dating HP1E loss in obscura group
PCR primers
	syntenic region	mel and pse	AACTCAATTGCCGCACAAACCGA	CGCATAAATTGCGGCATATTGTATGCACT
