# Supplementary material for: Phylogenomic Analysis Reveals Dynamic Evolutionary History of the Drosophila Heterochromatin Protein 1 (HP1) Gene Family
Source: PLoS Genet. 2012 Jun 21;8(6):e1002729. doi: 10.1371/journal.pgen.1002729 (PMC3380853; doi:10.1371/journal.pgen.1002729)
Supplement: Table S3 — E-values from new HP1 best tBLASTn hit to D. melanogaster genome versus first non-HP1 hit. (XLS) [file pgen.1002729.s009.xls]

## Sheet: Sheet1
Table S3.
		Best BLAST		Best non-HP1 BLAST hit
gene	species	hit	e-val	hit	e-val
HP1D2	Dsim	HP1D	7e-13	Polycomb	9e-05
HP1F	Dpse	HP1B	3e-06	Su(var)3-9	0.48
HP1G	Dwil	HP1A	3e-17	Polycomb	0.0003
HP1H	Dwil	HP1A	4e-09	Polycomb	0.36
HP1J	Dvir	HP1B	2e-20	Polycomb	8e-05
Oxp	Dmel	HP1D	1e-21	Su(var)3-9	0.01
GG18261	Dere	HP1D	1e-14	Su(var)3-9	9e-05
GF19178	Dana	HP1D	9e-11	Polycomb	0.004
GK19580	Dwil	HP1D	3e-13	Polycomb	0.063
GA22954	Dpse	HP1A	1e-09	Polycomb	0.0001
GK16132	Dwil	HP1A	9e-12	Polycomb	0.0002
